# Supplementary material for: Recommendations for Implementing Innovative Technologies to Control Aedes aegypti: Population Suppression Using a Combination of the Incompatible and Sterile Insect Techniques (IIT-SIT), Based on the Mexican Experience/Initiative
Source: Insects. 2024 Dec 12;15(12):987. doi: 10.3390/insects15120987 (PMC11678087; doi:10.3390/insects15120987)
Supplement: Supplementary file 1 [file insects-15-00987-s001.zip]

Archive with 1 entries (1 files):
- insects-3331241-supplementary.pdf
